# Supplementary material for: A Cost-Effective Pichia pastoris Cell-Free System Driven by Glycolytic Intermediates Enables the Production of Complex Eukaryotic Proteins
Source: Bioengineering (Basel). 2024 Jan 18;11(1):92. doi: 10.3390/bioengineering11010092 (PMC10813726; doi:10.3390/bioengineering11010092)
Supplement: Supplementary file 1 [file bioengineering-11-00092-s001.zip]

Archive with 1 entries (1 files):
- bioengineering-2800991-supplementary.pdf
